# Supplementary material for: Acid Sphingomyelinase Deficiency Ameliorates Farber Disease
Source: Int J Mol Sci. 2019 Dec 11;20(24):6253. doi: 10.3390/ijms20246253 (PMC6941101; doi:10.3390/ijms20246253)
Supplement: Supplementary file 1 [file ijms-20-06253-s001.zip]

Archive with 3 entries (2 files):
- ijms-637307-supplementary/
- ijms-637307-supplementary/suppl figure 1.pdf
- ijms-637307-supplementary/suppl figure 2.pdf
